# Supplementary material for: Cepred: Predicting the Co-Expression Patterns of the Human Intronic microRNAs with Their Host Genes
Source: PLoS One. 2009 Feb 10;4(2):e4421. doi: 10.1371/journal.pone.0004421 (PMC2635472; doi:10.1371/journal.pone.0004421)
Supplement: Text S1 — the predicted co-expression patterns of intronic miRNA with their host genes (0.02 MB XLS) [file pone.0004421.s001.xls]

## Sheet: Sheet1
microRNA IDs	Predicted results	symbol + high co-expression, - low co-expression
hsa-mir-627	-
hsa-mir-620	-
hsa-mir-140	-
hsa-mir-149	+
hsa-mir-423	-
hsa-mir-609	-
hsa-mir-152	-
hsa-mir-941-2	+
hsa-mir-581	-
hsa-mir-566	+
hsa-mir-591	+
hsa-mir-877	+
hsa-mir-425	-
hsa-mir-330	+
hsa-mir-33a	-
hsa-mir-579	-
hsa-mir-499	+
hsa-mir-342	+
hsa-mir-597	+
hsa-mir-105-1	-
hsa-mir-937	+
hsa-mir-887	-
hsa-mir-224	+
hsa-mir-562	-
hsa-mir-550-1	+
hsa-mir-449b	+
hsa-mir-643	+
hsa-mir-553	-
hsa-mir-618	-
hsa-mir-575	-
hsa-mir-629	+
hsa-mir-768	-
hsa-mir-455	-
hsa-mir-590	+
hsa-mir-186	+
hsa-mir-489	-
hsa-mir-488	+
hsa-mir-554	+
hsa-mir-28	-
hsa-mir-181a-2	-
hsa-mir-561	-
hsa-mir-491	-
hsa-mir-194-1	-
hsa-let-7g	+
hsa-mir-599	-
hsa-mir-576	-
hsa-mir-921	-
hsa-mir-647	-
hsa-mir-611	-
hsa-mir-107	-
hsa-mir-652	-
hsa-mir-943	+
hsa-mir-920	-
hsa-mir-589	-
hsa-mir-638	+
hsa-mir-548c	-
hsa-mir-556	-
hsa-mir-933	-
hsa-mir-551a	-
hsa-mir-208	-
hsa-mir-218-2	-
hsa-mir-574	-
hsa-mir-185	-
hsa-mir-378	-
hsa-mir-302d	+
hsa-mir-449a	+
hsa-mir-302b	+
hsa-mir-766	-
hsa-mir-26a-2	+
hsa-mir-208b	+
hsa-mir-571	+
hsa-mir-875	-
hsa-mir-593	-
hsa-mir-636	-
hsa-mir-133a-1	-
hsa-mir-340	+
hsa-mir-302a	+
hsa-mir-548d-1	-
hsa-mir-615	+
hsa-mir-346	-
hsa-mir-211	-
hsa-mir-585	-
hsa-mir-601	-
hsa-mir-1-2	-
hsa-mir-148b	+
hsa-mir-941-1	+
hsa-mir-324	-
hsa-mir-595	-
hsa-mir-592	-
hsa-mir-941-3	+
hsa-mir-220c	+
hsa-mir-486	+
hsa-mir-631	+
hsa-mir-93	+
hsa-mir-598	-
hsa-mir-936	-
hsa-mir-582	-
hsa-mir-559	-
hsa-mir-361	-
hsa-mir-30e	-
hsa-mir-339	-
hsa-mir-634	-
hsa-mir-151	-
hsa-mir-619	+
hsa-mir-511-2	-
hsa-mir-302c	+
hsa-mir-580	-
hsa-mir-642	-
hsa-mir-326	-
hsa-mir-939	+
hsa-mir-511-1	-
hsa-mir-608	-
hsa-mir-24-1	-
hsa-mir-624	-
hsa-mir-328	-
hsa-mir-7-1	+
hsa-mir-640	-
hsa-mir-626	+
hsa-mir-490	-
hsa-mir-504	-
hsa-mir-938	-
hsa-mir-214	-
hsa-mir-199a-2	-
hsa-mir-617	+
hsa-mir-628	-
hsa-mir-205	-
hsa-mir-644	-
hsa-mir-549	-
hsa-mir-641	+
hsa-mir-604	+
hsa-mir-934	+
hsa-mir-885	-
hsa-mir-555	-
hsa-mir-23b	-
hsa-mir-944	-
hsa-mir-603	-
hsa-mir-33b	+
hsa-mir-584	-
hsa-mir-661	+
hsa-mir-767	-
hsa-mir-454	+
hsa-mir-923	-
hsa-mir-27b	-
hsa-mir-942	-
hsa-mir-367	+
hsa-mir-567	+
hsa-mir-181b-2	-
hsa-mir-605	-
hsa-mir-569	-
hsa-mir-133a-2	+
hsa-mir-635	-
hsa-mir-218-1	+
hsa-mir-106b	+
hsa-mir-383	-
hsa-mir-558	+
hsa-mir-105-2	-
hsa-mir-623	+
hsa-mir-578	-
hsa-mir-586	-
hsa-mir-625	-
hsa-mir-483	+
hsa-mir-577	+
hsa-mir-765	-
hsa-mir-653	-
hsa-mir-637	+
hsa-mir-657	-
hsa-mir-744	-
hsa-mir-874	+
hsa-mir-610	+
hsa-mir-548b	-
hsa-mir-215	-
hsa-mir-548d-2	-
hsa-mir-616	-
hsa-mir-452	+
hsa-mir-448	-
hsa-mir-301a	+
hsa-mir-199b	-
hsa-mir-191	-
