# Supplementary material for: Cepred: Predicting the Co-Expression Patterns of the Human Intronic microRNAs with Their Host Genes
Source: PLoS One. 2009 Feb 10;4(2):e4421. doi: 10.1371/journal.pone.0004421 (PMC2635472; doi:10.1371/journal.pone.0004421)
Supplement: Text S2 — The predicted expression profiles of 71 miRNAs in 79 human tissues. (0.09 MB XLS) [file pone.0004421.s002.xls]

## Sheet: expression_profile
microRNA_IDs	host_gene_IDs	ColorectalAdenocarcinoma	ColorectalAdenocarcinoma	WHOLEBLOOD	WHOLEBLOOD	BM-CD33+Myeloid	BM-CD33+Myeloid	PB-CD14+Monocytes	PB-CD14+Monocytes	PB-BDCA4+Dentritic_Cells	PB-BDCA4+Dentritic_Cells	PB-CD56+NKCells	PB-CD56+NKCells	PB-CD4+Tcells	PB-CD4+Tcells	PB-CD8+Tcells	PB-CD8+Tcells	PB-CD19+Bcells	PB-CD19+Bcells	BM-CD105+Endothelial	BM-CD105+Endothelial	BM-CD34+	BM-CD34+	leukemialymphoblastic(molt4)	leukemialymphoblastic(molt4)	721_B_lymphoblasts	721_B_lymphoblasts	lymphomaburkittsRaji	lymphomaburkittsRaji	leukemiapromyelocytic(hl60)	leukemiapromyelocytic(hl60)	lymphomaburkittsDaudi	lymphomaburkittsDaudi	leukemiachronicmyelogenous(k562)	leukemiachronicmyelogenous(k562)	thymus	thymus	Tonsil	Tonsil	lymphnode	lymphnode	fetalliver	fetalliver	BM-CD71+EarlyErythroid	BM-CD71+EarlyErythroid	bonemarrow	bonemarrow	TemporalLobe	TemporalLobe
hsa-let-7g	80335	2465	1768	7337	5809	2671	2204	3732	4517	3975	2871	6257	7418	3543	5527	4772	5229	5339	4757	3012	2319	4381	3282	2430	3101	4731	3448	2784	2043	2628	2737	2987	3101	1546	1333	3801	3121	1606	2043	2128	2142	1033	1058	1715	2150	1442	1861	1621	1453
hsa-mir-106b	4176	3410	5915	563	280	1273	2190	936	526	2119	2502	2119	1136	1569	1897	1806	1695	1697	1627	9282	6446	8769	7290	7244	7312	8607	9699	2624	1725	2112	1945	3066	5447	1977	3122	2536	2279	870	846	658	524	1156	1433	4833	6133	1684	2229	229	112
hsa-mir-1-1	128826	363	483	380	102	97	125	606	475	70	167	46	171	329	335	488	435	319	141	467	491	131	386	143	443	66	156	30	377	145	351	364	589	69	432	718	90	269	340	524	166	179	396	272	82	536	678	341	131
hsa-mir-126	51162	215	459	209	103	333	111	128	54	28	114	71	221	123	144	91	66	121	387	1263	1095	1725	2002	158	136	93	336	75	150	130	189	621	266	1254	1018	228	224	89	191	554	1030	629	177	72	178	542	207	1456	235
hsa-mir-128a	23518	1090	581	525	684	1141	1040	452	634	1510	1197	912	1233	1006	1095	796	1071	712	686	1449	1276	1472	1505	1609	2157	2020	1932	1781	1479	857	1504	1805	2549	1036	1288	1289	1245	753	656	623	666	1034	513	722	451	754	512	1653	2006
hsa-mir-133a-2	128826	363	483	380	102	97	125	606	475	70	167	46	171	329	335	488	435	319	141	467	491	131	386	143	443	66	156	30	377	145	351	364	589	69	432	718	90	269	340	524	166	179	396	272	82	536	678	341	131
hsa-mir-139	5138	149	401	48	57	54	29	51	72	51	22	35	45	96	57	85	94	71	39	397	465	102	67	39	90	52	35	200	107	59	65	147	160	130	66	356	311	80	95	707	620	146	139	76	68	86	176	2615	2060
hsa-mir-148b	22818	1079	955	1985	1644	1449	1551	2296	1942	2504	2032	2768	3260	1556	2109	1561	1736	2403	2218	1895	768	1911	1081	1010	1013	1692	1693	1457	672	1485	1184	2153	1490	1946	2783	2118	2107	1015	1516	953	904	1500	857	1056	1860	1558	1882	1190	1130
hsa-mir-149	2817	940	1896	145	512	116	353	43	90	204	418	245	436	240	114	81	257	296	417	87	96	129	62	85	153	50	119	454	263	36	356	154	88	168	87	551	611	476	744	315	320	394	147	306	133	249	792	2193	910
hsa-mir-153-1	5798	448	366	356	209	347	354	371	54	271	370	272	423	249	239	264	470	499	176	233	438	292	238	248	372	275	388	791	540	68	194	514	624	325	410	186	362	280	443	222	63	397	239	174	190	226	437	1136	722
hsa-mir-186	9406	651	816	841	1238	1286	1428	1281	1168	2720	2599	2010	2149	3827	3905	3480	3202	1590	1399	1170	1335	2281	2306	1555	2440	2628	2568	468	949	1327	1638	1307	1236	979	1013	1352	1556	1638	1733	1494	1378	1177	1399	1179	1534	911	853	1157	986
hsa-mir-190	83660	409	341	420	622	14	235	32	133	278	16	33	21	251	73	184	171	254	71	27	138	23	46	346	146	403	280	754	555	326	232	684	1200	276	367	508	376	274	582	520	76	842	214	976	866	375	452	764	1324
hsa-mir-204	80036	502	489	445	474	380	261	35	195	293	177	101	229	253	351	372	488	192	128	28	333	188	74	498	479	367	336	585	558	466	750	779	897	264	513	347	330	680	460	254	628	1263	567	599	264	919	1024	435	537
hsa-mir-208b	4625	362	255	108	331	284	199	14	349	254	202	15	137	277	189	224	155	191	218	119	49	68	217	306	385	337	193	419	32	263	218	207	573	230	394	212	50	203	307	185	376	185	156	282	78	319	339	37	331
hsa-mir-218-1	9353	77	290	423	380	115	475	311	322	409	280	242	216	465	345	274	425	467	467	179	667	278	529	88	364	315	121	598	443	263	856	1012	573	157	338	721	662	251	600	710	829	361	414	403	272	262	117	732	946
hsa-mir-220c	6820	287	468	398	538	445	307	308	228	323	478	366	203	354	433	193	410	493	547	483	334	1059	670	537	512	537	458	471	762	511	924	769	1131	492	384	416	314	751	921	407	574	387	468	442	268	405	502	949	399
hsa-mir-224	2564	96	121	208	267	34	61	11	230	136	211	19	251	159	229	317	317	125	221	451	251	51	402	37	25	198	93	134	291	121	324	186	636	554	524	429	196	454	315	247	234	133	154	243	266	293	104	293	87
hsa-mir-25	4176	3410	5915	563	280	1273	2190	936	526	2119	2502	2119	1136	1569	1897	1806	1695	1697	1627	9282	6446	8769	7290	7244	7312	8607	9699	2624	1725	2112	1945	3066	5447	1977	3122	2536	2279	870	846	658	524	1156	1433	4833	6133	1684	2229	229	112
hsa-mir-26a-2	10106	2187	1951	7684	6952	2982	4870	3547	5223	4954	3752	3607	2939	4444	4881	4073	4649	4485	3450	1733	1802	3819	4208	2294	2837	4253	3742	3509	2919	1718	1765	4172	4612	2325	3533	4762	4335	2133	1714	2328	2903	2492	1570	2010	1788	2237	3841	1369	1372
hsa-mir-301a	348235	320	123	21	131	38	242	211	125	272	118	202	119	315	84	57	21	34	140	146	42	24	154	242	169	191	247	47	111	17	89	163	88	193	93	127	68	176	99	160	78	85	263	46	16	90	14	76	225
hsa-mir-302a	51574	518	359	828	923	1569	1185	1463	1345	1342	1340	1551	1429	954	1073	754	1117	1476	1588	1317	965	1861	1166	815	1390	2129	2010	1189	1520	739	1128	1084	2237	791	393	166	164	519	683	334	516	353	355	906	810	98	152	403	445
hsa-mir-302b	51574	518	359	828	923	1569	1185	1463	1345	1342	1340	1551	1429	954	1073	754	1117	1476	1588	1317	965	1861	1166	815	1390	2129	2010	1189	1520	739	1128	1084	2237	791	393	166	164	519	683	334	516	353	355	906	810	98	152	403	445
hsa-mir-302c	51574	518	359	828	923	1569	1185	1463	1345	1342	1340	1551	1429	954	1073	754	1117	1476	1588	1317	965	1861	1166	815	1390	2129	2010	1189	1520	739	1128	1084	2237	791	393	166	164	519	683	334	516	353	355	906	810	98	152	403	445
hsa-mir-302d	51574	518	359	828	923	1569	1185	1463	1345	1342	1340	1551	1429	954	1073	754	1117	1476	1588	1317	965	1861	1166	815	1390	2129	2010	1189	1520	739	1128	1084	2237	791	393	166	164	519	683	334	516	353	355	906	810	98	152	403	445
hsa-mir-330	24139	898	1366	573	603	1023	872	718	1088	1027	879	1708	1183	911	929	1030	953	1098	1059	512	278	810	1047	661	720	1619	1309	1700	2207	639	1040	541	424	723	850	767	712	486	513	431	455	632	355	648	649	474	597	752	554
hsa-mir-338	9625	453	697	2006	2427	1018	896	936	558	693	208	685	397	155	124	102	194	213	603	121	111	313	1104	479	186	236	387	519	540	153	909	2204	2024	259	348	462	472	473	911	601	149	154	304	394	571	1906	979	1930	2162
hsa-mir-33b	6720	744	844	560	371	573	734	682	469	550	913	708	345	1072	699	730	903	607	127	1271	1658	799	655	665	1921	1588	1622	1687	2862	996	1228	822	1476	506	736	1267	1032	297	261	373	817	123	792	1745	1312	257	107	274	270
hsa-mir-340	55819	395	740	6342	6725	9330	10320	17197	16443	7662	7516	2064	1937	584	605	522	506	871	870	1691	1071	7755	6324	1421	1447	67	35	95	56	28	51	66	77	46	113	439	320	362	390	955	1004	65	300	428	453	1376	1771	145	96
hsa-mir-342	51466	659	323	2000	1754	804	781	1042	944	1359	592	8855	6252	9303	8023	9278	9449	5537	4882	531	422	820	1038	3129	5305	2077	1566	2133	2076	507	586	1415	1455	1064	833	2642	2867	2324	1626	2843	4165	531	310	216	419	402	848	1414	1602
hsa-mir-367	51574	518	359	828	923	1569	1185	1463	1345	1342	1340	1551	1429	954	1073	754	1117	1476	1588	1317	965	1861	1166	815	1390	2129	2010	1189	1520	739	1128	1084	2237	791	393	166	164	519	683	334	516	353	355	906	810	98	152	403	445
hsa-mir-449a	166979	181	416	754	444	386	479	270	435	314	336	408	366	457	505	587	391	422	404	419	441	170	206	353	366	380	363	331	291	1066	427	330	334	725	585	614	491	648	525	609	710	388	288	614	798	629	632	518	146
hsa-mir-449b	166979	181	416	754	444	386	479	270	435	314	336	408	366	457	505	587	391	422	404	419	441	170	206	353	366	380	363	331	291	1066	427	330	334	725	585	614	491	648	525	609	710	388	288	614	798	629	632	518	146
hsa-mir-452	2564	96	121	208	267	34	61	11	230	136	211	19	251	159	229	317	317	125	221	451	251	51	402	37	25	198	93	134	291	121	324	186	636	554	524	429	196	454	315	247	234	133	154	243	266	293	104	293	87
hsa-mir-454	348235	320	123	21	131	38	242	211	125	272	118	202	119	315	84	57	21	34	140	146	42	24	154	242	169	191	247	47	111	17	89	163	88	193	93	127	68	176	99	160	78	85	263	46	16	90	14	76	225
hsa-mir-486	286	324	220	268	304	222	156	198	272	143	298	64	46	226	139	170	201	681	767	8179	6161	2141	1907	42	146	218	100	920	343	221	53	712	921	689	452	211	164	332	397	271	116	1785	1922	17284	19697	1537	1571	328	504
hsa-mir-488	460	50	13	99	152	39	42	45	20	75	48	179	164	75	193	163	174	64	401	165	68	149	44	71	178	113	29	101	109	147	44	92	233	160	95	24	58	72	99	137	161	285	63	119	67	45	216	1127	1073
hsa-mir-499	57644	501	785	14	12	105	45	74	158	185	19	110	19	227	139	180	104	95	19	16	30	16	48	21	25	15	72	55	43	59	27	16	27	276	131	87	31	32	17	21	20	18	75	39	89	21	54	37	19
hsa-mir-550-1	223082	321	530	246	61	352	317	389	56	1271	884	652	365	225	334	395	330	164	659	431	195	298	467	500	79	258	275	87	199	46	41	43	60	78	247	169	48	288	8	36	14	241	355	195	328	215	63	73	331
hsa-mir-554	7286	714	694	547	571	349	193	270	262	230	351	139	440	330	609	263	269	302	276	400	375	206	376	505	358	181	407	637	460	391	52	775	801	537	682	423	344	459	872	320	341	500	432	542	66	533	556	663	528
hsa-mir-558	57448	553	596	271	755	641	890	634	524	1015	1077	1344	1217	1718	1461	1407	1437	763	843	625	353	1018	910	766	700	1054	1172	438	534	753	403	700	987	496	1000	610	845	588	676	760	830	564	369	108	418	471	534	377	467
hsa-mir-566	6405	826	656	573	551	898	922	832	1069	546	1403	961	576	868	711	934	690	665	1003	984	1512	1508	1665	1153	1039	858	748	1295	1261	939	901	1589	1385	828	1241	994	1148	1029	1244	897	869	1068	935	698	820	921	1337	1307	688
hsa-mir-567	79669	482	172	59	36	361	20	33	25	114	15	28	51	146	69	34	26	115	171	236	18	152	404	15	34	45	153	624	54	18	127	51	20	44	76	312	379	17	84	22	20	63	71	73	78	96	50	45	161
hsa-mir-571	7700	113	65	122	15	111	193	44	183	157	8	203	10	191	144	199	248	228	27	53	30	106	43	6	16	11	22	49	215	28	35	250	125	25	43	19	19	127	43	80	28	31	93	35	83	51	15	51	90
hsa-mir-577	7368	180	35	23	44	40	27	54	33	15	51	16	28	40	208	32	92	116	193	175	62	38	72	88	161	34	51	125	74	229	66	43	306	43	200	35	70	235	179	49	187	281	168	47	20	420	74	39	63
hsa-mir-590	7458	3959	5576	5629	3906	3478	6636	3555	5871	5953	5266	6922	4743	3617	3504	3485	3803	5213	3985	4584	3460	4613	6486	4874	4922	13009	9568	6576	6709	2808	2851	6568	8471	5656	5072	2961	2892	2635	2258	2205	2563	1734	1275	2284	2648	2447	3259	2813	2326
hsa-mir-591	10165	476	388	198	85	410	397	285	297	120	386	239	145	105	229	193	195	378	398	577	359	431	611	21	172	599	526	325	392	334	330	286	374	654	710	35	13	118	305	139	126	698	606	106	393	120	160	315	222
hsa-mir-597	8658	243	178	323	357	282	334	269	290	314	242	399	429	733	768	775	692	362	331	500	486	613	426	568	753	509	333	563	661	458	844	712	605	494	351	288	336	248	483	461	578	436	312	484	234	229	329	424	556
hsa-mir-604	6840	497	324	1652	2290	889	1146	869	926	175	448	961	597	670	835	564	959	541	54	382	235	419	800	346	408	754	521	153	161	68	147	311	301	219	70	733	755	372	605	918	888	406	390	209	106	695	808	164	402
hsa-mir-610	81930	201	162	7	27	154	5	6	106	15	158	210	10	19	161	47	17	23	17	381	302	66	150	418	486	691	647	111	201	317	295	466	393	251	322	110	7	59	26	38	65	113	158	525	389	46	95	97	79
hsa-mir-615	3222	511	89	137	146	255	85	108	49	51	104	112	687	142	65	66	194	47	94	89	87	89	58	96	95	209	55	330	432	140	163	157	206	85	112	70	137	389	93	64	154	216	90	128	74	72	170	128	76
hsa-mir-617	8825	29	25	390	513	266	210	402	367	61	10	281	132	47	29	23	21	171	17	28	39	61	209	144	19	693	399	108	40	15	57	91	23	22	49	34	71	64	179	43	83	94	17	108	21	237	366	83	108
hsa-mir-619	54434	1152	973	1308	1424	1483	1375	1042	1106	1075	719	2362	1891	863	941	1154	1146	895	1131	570	704	1115	977	465	769	1398	1355	1154	788	493	686	900	1144	617	587	814	861	806	985	729	926	875	548	369	219	769	967	1049	986
hsa-mir-623	337867	635	240	1163	171	547	1478	927	1286	1202	1432	1817	930	1258	1105	1992	1924	1240	1624	743	1139	1418	1603	490	864	1362	954	1082	693	497	493	85	58	519	424	763	574	631	449	188	618	242	269	573	612	252	664	676	259
hsa-mir-626	23269	402	35	42	85	40	75	338	103	276	68	581	332	647	485	565	633	287	412	185	34	744	466	453	780	508	546	419	146	204	159	119	103	129	384	126	52	151	123	253	300	73	51	37	23	88	39	106	91
hsa-mir-629	7090	1283	1525	2908	3495	1609	2261	1315	1300	1587	2715	932	719	881	797	657	1046	1306	1251	469	633	1185	1172	1042	1200	1166	893	932	948	86	161	530	110	110	587	1352	1307	790	955	597	734	67	371	466	432	281	637	408	247
hsa-mir-631	79661	380	228	244	450	134	204	66	27	308	102	647	683	454	305	297	400	539	787	387	254	482	320	82	343	49	50	512	150	183	62	1285	2177	78	107	426	487	661	686	33	494	506	131	200	148	297	303	344	501
hsa-mir-637	1613	305	85	252	79	282	415	252	290	248	509	629	571	542	506	469	390	343	393	385	247	482	441	24	31	382	470	168	209	55	26	38	61	39	146	111	151	27	183	25	27	67	103	53	126	62	56	313	174
hsa-mir-638	1785	424	646	1363	1191	835	1261	1138	1594	1579	1571	1732	1184	997	987	959	832	709	382	1195	222	792	710	765	1027	1227	999	1120	1278	502	651	115	446	1242	831	822	765	586	600	375	706	202	311	526	718	596	432	93	96
hsa-mir-641	208	94	294	211	380	177	276	184	205	296	405	54	344	193	250	232	203	459	298	98	40	382	274	37	169	398	422	569	485	140	232	266	276	314	137	239	339	303	259	193	243	217	156	29	32	282	467	558	339
hsa-mir-661	5339	1033	1463	242	666	423	1109	206	565	453	461	288	283	594	670	707	646	283	288	172	11	29	57	12	21	343	470	106	196	37	72	74	82	299	26	394	405	301	286	289	172	79	21	476	197	66	332	134	63
hsa-mir-7-1	3190	4575	3362	8900	7106	9207	8713	7265	8660	10123	9273	10578	8276	7178	7907	7739	7928	8805	7910	10026	5929	10149	10848	4325	4087	19597	15692	4037	3089	4310	4989	5671	7018	3386	2177	6497	7460	2918	2977	2222	2027	2922	4941	8106	9715	2529	4031	1805	1456
hsa-mir-874	26249	76	237	102	340	230	363	39	344	587	527	826	556	1378	1212	974	1149	272	297	520	372	841	523	649	612	823	522	471	174	261	319	164	704	609	58	468	139	476	140	801	539	384	421	207	62	106	403	372	458
hsa-mir-877	23	1416	1461	1633	1612	1669	1644	1755	1608	2184	1952	3644	3356	2057	2733	2316	2669	1746	1971	2175	1788	3070	2562	1714	1997	5607	4399	2265	2030	1723	2823	2742	2909	2015	3194	1778	1485	1289	1247	1188	1201	1656	1662	1781	1927	998	1751	904	778
hsa-mir-9-1	10485	789	569	480	399	900	935	718	672	303	784	522	429	538	101	772	647	581	681	724	1010	781	291	282	581	312	291	1175	818	573	720	964	987	913	786	99	293	106	294	520	483	703	435	679	533	670	1236	7898	5653
hsa-mir-93	4176	3410	5915	563	280	1273	2190	936	526	2119	2502	2119	1136	1569	1897	1806	1695	1697	1627	9282	6446	8769	7290	7244	7312	8607	9699	2624	1725	2112	1945	3066	5447	1977	3122	2536	2279	870	846	658	524	1156	1433	4833	6133	1684	2229	229	112
hsa-mir-934	51442	235	125	126	110	498	316	123	260	80	91	224	186	145	208	147	165	264	246	190	513	264	184	137	70	137	147	217	267	95	166	221	688	131	229	156	182	189	195	242	179	191	16	224	98	29	285	267	19
hsa-mir-937	23513	839	730	365	160	334	560	232	620	772	556	598	982	934	800	882	683	507	866	559	529	790	854	683	797	912	950	1899	976	575	517	311	466	580	412	549	514	407	275	528	421	389	219	346	393	206	387	176	296
hsa-mir-939	29894	285	1027	509	409	1093	951	1509	1217	1600	1372	1621	1407	1599	1890	1666	1829	1166	853	2341	858	2175	2376	1822	2028	2060	1966	244	1013	482	434	1162	999	1272	1177	952	1063	301	830	494	538	485	456	1282	1306	583	787	40	38
hsa-mir-941-1	80331	1534	1688	2202	2079	1839	2670	2394	2066	2370	1632	1676	1276	930	1427	1389	1508	1099	1404	1232	1012	1052	1328	1415	1017	1285	930	1159	1332	795	1098	929	877	826	660	1582	1165	1329	726	1139	941	1040	204	673	782	1390	1002	1474	1757
hsa-mir-941-2	80331	1534	1688	2202	2079	1839	2670	2394	2066	2370	1632	1676	1276	930	1427	1389	1508	1099	1404	1232	1012	1052	1328	1415	1017	1285	930	1159	1332	795	1098	929	877	826	660	1582	1165	1329	726	1139	941	1040	204	673	782	1390	1002	1474	1757
hsa-mir-941-3	80331	1534	1688	2202	2079	1839	2670	2394	2066	2370	1632	1676	1276	930	1427	1389	1508	1099	1404	1232	1012	1052	1328	1415	1017	1285	930	1159	1332	795	1098	929	877	826	660	1582	1165	1329	726	1139	941	1040	204	673	782	1390	1002	1474	1757
hsa-mir-943	7469	565	363	357	418	614	831	613	356	533	461	467	447	676	629	526	614	631	568	570	453	731	567	562	884	1390	1107	1638	1499	552	677	803	746	748	639	497	398	300	406	350	357	428	307	460	474	308	323	236	200
hsa-mir-95	84448	70	100	73	71	95	270	19	231	49	66	263	87	235	176	113	70	42	20	34	58	61	46	68	58	136	45	72	97	57	94	94	27	277	55	103	268	119	78	179	79	94	73	180	74	147	211	46	478
note: has-mir-103-1, has-mir-643 and has-mir-483 were listed in this table because of the absence of the host gene expression profiles
[truncated: 110 more columns]
